# Supplementary material for: Stimuli-Responsive Polypeptide Nanoparticles for Enhanced DNA Delivery
Source: Molecules. 2022 Dec 2;27(23):8495. doi: 10.3390/molecules27238495 (PMC9736633; doi:10.3390/molecules27238495)
Supplement: Supplementary file 1 [file molecules-27-08495-s001.zip]

Archive with 1 entries (1 files):
- molecules-2023334-supplementary.pdf
